# Supplementary material for: Correlations of mobility and Covid-19 transmission in global data
Source: PLoS One. 2023 Jul 19;18(7):e0279484. doi: 10.1371/journal.pone.0279484 (PMC10355416; doi:10.1371/journal.pone.0279484)
Supplement: S3 File — (DO) [file pone.0279484.s003.do]

cd "/Users/ramfishman/Dropbox/R and power"
local data_dir ./Data3112
local tables_dir ./Tables/Global3112
local graphs_dir ./Graphs/Global3112

use `data_dir'/full_data.dta
*ANALYSIS*

encode country, gen (country_id)
tsset country_id date_n

set scheme s1mono
set scheme s1color
format date_n %tdmd

/*
. tab date_n if date_n==21975

------------+-----------------------------------
       Mar1 |        172      100.00      100.00
------------+-----------------------------------
. tab date_n if date_n==22006
------------+-----------------------------------
       Apr1 |        174      100.00      100.00
------------+-----------------------------------
. tab date_n if date_n==22036
------------+-----------------------------------
       May1 |        164      100.00      100.00
*/


* prepare FE *
egen region_date = group(region date_n)
gen mobility =.
label var mobility Mobility
local infection r
egen start_date_0 = min(date_n) if r!=., by(country_id)
*egen start_date_r = mean(start_date_0), by(country_id)
*egen start_date_1 = min(date_n) if sick>=100&sick!=., by(country_id)
*egen start_date_100 = mean(start_date_1), by(country_id)
*so those give basically the same answer, moved by 1 everywhere*
gen days_since_100 = date_n - start_date_0
egen region_days_since_100 = group(region days_since_100)
gen appldriving_100 = appldriving - 100


/*
* TABLE 1A* BASIC RESULTS USING GOOGLE *

replace mobility=work/100

eststo clear
eststo: qui: reghdfe `infection' L`lag'.mobility , a(country_id          )                 vce(cluster country_id)
eststo: qui: reghdfe `infection' L`lag'.mobility , a(country_id    date_n)                 vce(cluster country_id)
eststo: qui: reghdfe `infection' L`lag'.mobility , a(country_id    region_date)            vce(cluster country_id)
eststo: qui: reg     `infection' L`lag'.mobility i.country_id##c.date_n, cluster(country_id)
*eststo: qui: reg `infection' L`lag'.mobility i.country_id##c.date_n##c.date_n, cluster(country_id)
eststo: qui: reghdfe `infection' L`lag'.mobility , a(country_id    date_n days_since_100)  vce(cluster country_id)
*eststo: qui: reghdfe `infection' L`lag'.mobility , a(country_id    date_n region_days_since_100) vce(cluster country_id)
*eststo: qui: reg `infection' L`lag'.mobility i.country_id##c.date_n i.country_id##c.date_n_2 i.date_n, cluster(country_id)
*eststo: qui: reg `infection' L`lag'.mobility i.country_id##c.date_n##c.date_n_2 i.date_n, cluster(country_id)
*eststo: qui: reg `infection' L`lag'.mobility i.country_id##c.date_n i.country_id##c.date_n_2 i.country_id##c.date_n_3 i.date_n, cluster(country_id)
qui: reg `infection' L`lag'.mobility i.country_id  i.date_n i.days_since_100, vce(cluster country_id)
coefplot, keep(*100*)  xtitle("") recast(bar) legend(off) barwidth(0.5) finten(60) citop ciopt(recast(rcap))
graph save   "`graphs_dir'/day100_FE_google.gph",  replace
graph export "`graphs_dir'/day100_FE_google.png",  replace

coefplot, keep(*date_n*)  xtitle("") recast(bar) legend(off) barwidth(0.5) finten(60) citop ciopt(recast(rcap))
graph save   "`graphs_dir'/date_FE_google.gph",  replace
graph export "`graphs_dir'/date_FE_google.png",  replace

esttab, keep(*mobility*)
esttab using "`tables_dir'/Table1g.csv", keep(*mobility*) b(2) se(2) ar2 label replace star(* 0.10 ** 0.05 *** 0.01) 

* TABLE S1 sensitivity to lag *

eststo clear
foreach lag in 5 6 7 8 9 10 11 12 {
eststo: qui: reghdfe `infection' L`lag'.mobility , a(country_id    date_n) vce(cluster country_id)
}
esttab, keep(*mobility*)
esttab using "`tables_dir'/TableS1.csv", keep(*mobility*) b(2) se(2) ar2 label replace star(* 0.10 ** 0.05 *** 0.01)
*****

* TABLE S2* BASIC RESULTS with LOG R USING GOOGLE *

gen log_r = log(r)
local infection log_r
replace mobility=work/100

eststo clear
eststo: qui: reghdfe `infection' L`lag'.mobility , a(country_id          )                 vce(cluster country_id)
eststo: qui: reghdfe `infection' L`lag'.mobility , a(country_id    date_n)                 vce(cluster country_id)
eststo: qui: reghdfe `infection' L`lag'.mobility , a(country_id    region_date)            vce(cluster country_id)
eststo: qui: reg     `infection' L`lag'.mobility i.country_id##c.date_n, cluster(country_id)
*eststo: qui: reg `infection' L`lag'.mobility i.country_id##c.date_n##c.date_n, cluster(country_id)
eststo: qui: reghdfe `infection' L`lag'.mobility , a(country_id    date_n days_since_100)  vce(cluster country_id)
*eststo: qui: reghdfe `infection' L`lag'.mobility , a(country_id    date_n region_days_since_100) vce(cluster country_id)
*eststo: qui: reg `infection' L`lag'.mobility i.country_id##c.date_n i.country_id##c.date_n_2 i.date_n, cluster(country_id)
*eststo: qui: reg `infection' L`lag'.mobility i.country_id##c.date_n##c.date_n_2 i.date_n, cluster(country_id)
*eststo: qui: reg `infection' L`lag'.mobility i.country_id##c.date_n i.country_id##c.date_n_2 i.country_id##c.date_n_3 i.date_n, cluster(country_id)
esttab, keep(*mobility*)
esttab using "`tables_dir'/TableS2.csv", keep(*mobility*) b(2) se(2) ar2 label replace star(* 0.10 ** 0.05 *** 0.01) 


* TABLE 1B* BASIC RESULTS USING APPLE * 
local infection r

replace mobility=appldriving/100
local lag 7

eststo clear
eststo: qui: reghdfe `infection' L`lag'.mobility , a(country_id          )                 vce(cluster country_id)
eststo: qui: reghdfe `infection' L`lag'.mobility , a(country_id    date_n)                 vce(cluster country_id)
eststo: qui: reghdfe `infection' L`lag'.mobility , a(country_id    region_date)            vce(cluster country_id)
eststo: qui: reg     `infection' L`lag'.mobility i.country_id##c.date_n, cluster(country_id)
*eststo: qui: reg `infection' L`lag'.mobility i.country_id##c.date_n##c.date_n, cluster(country_id)
eststo: qui: reghdfe `infection' L`lag'.mobility , a(country_id    date_n days_since_100)  vce(cluster country_id)
*eststo: qui: reghdfe `infection' L`lag'.mobility , a(country_id    date_n region_days_since_100) vce(cluster country_id)
*eststo: qui: reg `infection' L`lag'.mobility i.country_id##c.date_n i.country_id##c.date_n_2 i.date_n, cluster(country_id)
*eststo: qui: reg `infection' L`lag'.mobility i.country_id##c.date_n##c.date_n_2 i.date_n, cluster(country_id)
*eststo: qui: reg `infection' L`lag'.mobility i.country_id##c.date_n i.country_id##c.date_n_2 i.country_id##c.date_n_3 i.date_n, cluster(country_id)
qui: reg `infection' L`lag'.mobility i.country_id  i.date_n i.days_since_100, vce(cluster country_id)
coefplot, keep(*100*)  xtitle("") recast(bar) legend(off) barwidth(0.5) finten(60) citop ciopt(recast(rcap))
graph save   "`graphs_dir'/day100_FE_apple.gph",  replace
graph export "`graphs_dir'/day100_FE_apple.png",  replace

coefplot, keep(*date_n*)  xtitle("") recast(bar) legend(off) barwidth(0.5) finten(60) citop ciopt(recast(rcap)) 
graph save   "`graphs_dir'/date_FE_apple.gph",  replace
graph export "`graphs_dir'/date_FE_apple.png",  replace
esttab, keep(*mobility*)
esttab using "`tables_dir'/Table1a.csv", keep(*mobility*) b(2) se(2) ar2 label replace star(* 0.10 ** 0.05 *** 0.01) 


* TABLE 2A * REGIONAL GOOGLE *

levelsof region if region!="North America", local(regions) 

replace mobility = work/100
eststo clear
foreach r of local regions {
cap: qui: eststo, t("`r'"): reghdfe `infection' L`lag'.mobility  if region=="`r'", a(country_id  date_n) vce(cluster country_id)
*cap: qui: reg `infection' L`lag'.mobility i.country_id  i.date_n if region=="`r'", vce(cluster country_id)
*coefplot, keep(*date*)  xtitle("") recast(bar) legend(off) barwidth(0.5) finten(60) citop ciopt(recast(rcap))
*graph save   "`graphs_dir'/date_FE_google_`r'.gph" , replace
*graph export "`graphs_dir'/date_FE_google_`r'.png" , replace 
}
esttab using "`tables_dir'/Table2g.csv", keep(L*) b(2) se(2) ar2 label replace mtitles star(* 0.10 ** 0.05 *** 0.01)


* TABLE 2B * REGIONAL APPLE *

replace mobility=appldriving/100
eststo clear
foreach r of local regions {
cap: qui: eststo, t("`r'"): reghdfe `infection' L`lag'.mobility  if region=="`r'", a(country_id  date_n) vce(cluster country_id)
*cap: qui: reg `infection' L`lag'.mobility i.country_id  i.date_n if region=="`r'", vce(cluster country_id)
*coefplot, keep(*date*)  xtitle("") recast(bar) legend(off) barwidth(0.5) finten(60) citop ciopt(recast(rcap))
*graph save   "`graphs_dir'/date_FE_apple_`r'.gph"  
*graph export "`graphs_dir'/date_FE_apple_`r'.png"  
}
esttab using "`tables_dir'/Table2a.csv", keep(L*) b(2) se(2) ar2 label replace mtitles star(* 0.10 ** 0.05 *** 0.01)


* TABLE 3 * All mobility measures together

gen mgl_retail = L`lag'.retail/100
label var mgl_retail "Retail and Recreation"
gen mgl_groc = L`lag'.groc/100
label var mgl_groc "Grocery and Pharmacy"
gen mgl_parks = L`lag'.parks/100
label var mgl_parks "Parks"
gen mgl_transit = L`lag'.transit/100
label var mgl_transit "Transit Stations"
gen mgl_work = L`lag'.work/100
label var mgl_work "Work Places"
gen mgl_reside = L`lag'.reside/100
label var mgl_reside "Residential"


*local mobility L`lag'.retail L`lag'.groc L`lag'.parks L`lag'.transit L`lag'.work L`lag'.reside

eststo clear

qui: eststo: reghdfe `infection' mgl_* , a(country_id  date_n) vce(cluster country_id)
qui: eststo: reghdfe `infection' mgl_* , a(country_id  region_date) vce(cluster country_id)
esttab using "`tables_dir'/Table3g.csv", b(2) se(2) ar2 label replace star(* 0.10 ** 0.05 *** 0.01)

local infection r
local lag 7
gen map_applwa = L`lag'.applwa/100
label var map_applwa "Walking"
gen map_appldr = L`lag'.appldr/100
label var map_appldr "Driving"
gen map_appltr = L`lag'.appltr/100
label var map_appltr "Transit"

*local mobility L`lag'.applwalk L`lag'.appltran L`lag'.appldr 


eststo clear

qui: eststo: reghdfe `infection' map_* , a(country_id  date_n) vce(cluster country_id)
qui: eststo: reghdfe `infection' map_* , a(country_id  region_date) vce(cluster country_id)
esttab using "`tables_dir'/Table3a.csv", b(2) se(2) ar2 label replace star(* 0.10 ** 0.05 *** 0.01)


* TABLE 4 BEFORE AND AFTER BREAKPOINT *
gen after=.
gen mobility_X_after=.

gen week = week(date_n)
gen date_n_0 = date_n-21966
replace after = (week>=13)
replace after = (date_n>22012)

replace mobility=work/100
replace mobility_X_after = mobility*after

eststo clear
*eststo: qui: reghdfe `infection' L`lag'.mobility if !after, a(country_id          )                 vce(cluster country_id)
eststo: qui: reghdfe `infection' L`lag'.mobility if !after, a(country_id    date_n)                 vce(cluster country_id)
eststo: qui: reghdfe `infection' L`lag'.mobility if !after, a(country_id    region_date)            vce(cluster country_id)
eststo: qui: reghdfe `infection' L`lag'.mobility if after, a(country_id    date_n)                 vce(cluster country_id)
eststo: qui: reghdfe `infection' L`lag'.mobility if after, a(country_id    region_date)            vce(cluster country_id)
esttab, keep(*mobility*)
esttab using "`tables_dir'/Table4_before_g.csv", keep(*mobility*) b(2) se(2) ar2 label replace star(* 0.10 ** 0.05 *** 0.01)

replace mobility=appldriv/100
replace mobility_X_after = mobility*after

eststo clear
*eststo: qui: reghdfe `infection' L`lag'.mobility if !after, a(country_id          )                 vce(cluster country_id)
eststo: qui: reghdfe `infection' L`lag'.mobility if !after, a(country_id    date_n)                 vce(cluster country_id)
eststo: qui: reghdfe `infection' L`lag'.mobility if !after, a(country_id    region_date)            vce(cluster country_id)
eststo: qui: reghdfe `infection' L`lag'.mobility if after, a(country_id    date_n)                 vce(cluster country_id)
eststo: qui: reghdfe `infection' L`lag'.mobility if after, a(country_id    region_date)            vce(cluster country_id)
esttab, keep(*mobility*)
esttab using "`tables_dir'/Table4_before_a.csv", keep(*mobility*) b(2) se(2) ar2 label replace star(* 0.10 ** 0.05 *** 0.01)

/*
* regional google before and after *
replace mobility=work/100
replace mobility_X_after = mobility*after
levelsof region, local(regions) 
eststo clear
foreach r of local regions {
cap: qui: eststo, t("`r'"): reghdfe `infection' L`lag'.mobility  if region=="`r'"&!after, a(country_id  date_n) vce(cluster country_id)
}
esttab using "`tables_dir'/Table4_before_regional_a.csv", keep(L*) b(2) se(2) ar2 label replace mtitles star(* 0.10 ** 0.05 *** 0.01)
levelsof region, local(regions) 
eststo clear
foreach r of local regions {
cap: qui: eststo, t("`r'"): reghdfe `infection' L`lag'.mobility  if region=="`r'"&after, a(country_id  date_n) vce(cluster country_id)
}
esttab using "`tables_dir'/Table4_after_regional_a.csv", keep(L*) b(2) se(2) ar2 label replace mtitles star(* 0.10 ** 0.05 *** 0.01)
* regional apple before and after *
replace mobility=appldriving/100
eststo clear
foreach r of local regions {
cap: qui: eststo, t("`r'"): reghdfe `infection' L`lag'.mobility  if region=="`r'"&!after, a(country_id  date_n) vce(cluster country_id)
}
esttab using "`tables_dir'/Table4_before_regional_b.csv", keep(L*) b(2) se(2) ar2 label replace mtitles star(* 0.10 ** 0.05 *** 0.01)
eststo clear
foreach r of local regions {
cap: qui: eststo, t("`r'"): reghdfe `infection' L`lag'.mobility  if region=="`r'"&after, a(country_id  date_n) vce(cluster country_id)
}
esttab using "`tables_dir'/Table4_after_regional_b.csv", keep(L*) b(2) se(2) ar2 label replace mtitles star(* 0.10 ** 0.05 *** 0.01)
*/

* USING CASE GR *

drop *GR*

gen new_cases_3 = (L1.new_cases + new_cases + F1.new_cases)/3
gen new_deaths_3 = (L1.new_deaths + new_deaths + F1.new_deaths)/3

gen log_GR_ncases  = log(F1.new_cases/new_cases)     if new_cases>=10
gen     GR_ncases  =    (F1.new_cases/new_cases)     if new_cases>=10
gen 	GR_ncases3 = 	(F1.new_cases_3/new_cases_3) if new_cases_3>=10

gen log_GR_ndeaths  = log(F1.new_deaths/new_deaths)     if new_deaths>=10
gen     GR_ndeaths  =    (F1.new_deaths/new_deaths)     if new_deaths>=10
gen     GR_ndeaths3 =    (F1.new_deaths_3/new_deaths_3) if new_deaths_3>=10

gen log_GR_cases = log(F1.total_cases/total_cases) if total_cases>=100
gen     GR_cases =    (F1.total_cases/total_cases) if total_cases>=100

gen log_GR_deaths = log(F1.total_deaths/total_deaths) if total_deaths>=10
gen     GR_deaths =    (F1.total_deaths/total_deaths) if total_deaths>=10


replace mobility=work/100
eststo clear

label var GR_ncases3 "New Cases"
label var GR_cases "Total Cases"
label var GR_ndeaths3 "New Deaths"
label var GR_deaths "Total Deaths"


foreach v of varlist GR_ncases3 GR_cases {
eststo: qui: reghdfe `v' L7.mobility , a(country_id    date_n)                 vce(cluster country_id)
}
foreach v of varlist GR_ndeaths3 GR_deaths {
eststo: qui: reghdfe `v' L17.mobility , a(country_id    date_n)                 vce(cluster country_id)
}
esttab using "`tables_dir'/alternatibe_GR.csv", b(2) se(2) ar2 label replace star(* 0.10 ** 0.05 *** 0.01)

* SACHS APPROXIMATION *

*/

******************
* WEEKLY VERSION *
******************

*preserve

gen week = week(date_n)
gen log_r = log(r)
local vars r log_r *_percent_ch* applwalking appltransit appldriving appldriving_100 
collapse `vars' (min) first_day=date_n (first) region, by(country_id week)
gen r_geo = exp(log_r)
tsset country_id week
egen region_week = group(region week)
decode country_id, gen(country_name)
save `data_dir'/full_data__weekly3112, replace

gen mobility =.
label var mobility Mobility
local infection r
local lag 2
replace mobility=work/100


* FIGURE 1: SELECTED COUNTRY GRAPHS*
label var appldriving_100 "Apple Driving Mobility"
label var work "Google Workplace Mobility"
label var r R

foreach c in  "South Korea" "United Kingdom" "Australia" {
*tw (tsline r  if country=="`c'"&date_n>=21960, sort ylabel(0(1)4)) (tsline work appldriving_100 if country=="`c'"&date_n>=21960, sort yaxis(2) ylabel(-100(20)40, axis(2))) , title("`c'") xtitle("Date") legend(cols(1))
*tw (tsline r  if country=="`c'"&date_n>=21960, sort ylabel(0(1)4) lc(red )) (tsline work appldriving_100 if country=="`c'"&date_n>=21960, lc(emidblue  gs8)sort yaxis(2) ylabel(-100(20)40, axis(2))) , title("`c'") xtitle("Date") ytitle("Mobility", axis(2)) yline(1, lc(gs4) lp(dash)) legend(cols(1))
tw (tsline r  if country_name=="`c'", sort ylabel(0(1)4) lc(red) lw(medthick)) (tsline work  if country_name=="`c'", lc(emidblue  gs8) lw(medthick medthick) sort yaxis(2) ylabel(-100(20)40, axis(2))) , title("`c'") xtitle("Week") ytitle("Mobility", axis(2)) yline(1, lc(gs4)) legend(cols(2)) xline(22 40, lc(gs8) lp(dash))
graph save "`graphs_dir'/g_a_r_`c'.gph", replace
graph export "`graphs_dir'/g_a_r_`c'.png", replace
}


* REGIONAL GRAPHS *

preserve
*gen in_sample = (r!=.&work!=.)
local vars r *_percent_*  appldriving_100 c?_* h?_*
*collapse `vars' if in_sample, by(region date_n)
collapse `vars', by(region week)

*tw line work retail grocery parks transit residenti date_n if region=="Europe""&date_n>=21960, sort xtitle("") ytitle("Change in Mobility")
*graph save "./Graphs/all_m_europe.gph", replace
*graph export "./Graphs/all_m_europe.png", replace

encode region, gen(region_n)
tsset region_n	 week
set scheme s1color
label var appldriving_100 "Apple Driving Mobility"
label var work "Google Workplace Mobility"
label var r "R"
label week "Week"

* Figure S1: google work mobility for all regions together *
xtline workplaces, overlay yline(0, lp(dash) lc(black))
graph save "`graphs_dir'/work_all_regions.gph", replace
graph export "`graphs_dir'/work_all_regions.png", replace


* Figure S3: all mobility measures for europe over time *
tw line retail grocery parks transit workplaces residential week if region=="Europe", xtitle("Week") ytitle("Mobility") yline(0, lp(dash) lc(black))
graph save "`graphs_dir'/all_google_mobility_Europe.gph", replace
graph export "`graphs_dir'/all_google_mobility_Europe.png", replace


* Figure S4: r for all regions together *
xtline r, overlay yline(1, lp(dash) lc(black))
graph save "`graphs_dir'/r_all_regions.gph", replace
graph export "`graphs_dir'/r_all_regions.png", replace

xtline r if week>=17, overlay yline(1, lp(dash) lc(black))
graph save "`graphs_dir'/r_all_regions_1.gph", replace
graph export "`graphs_dir'/r_all_regions_1.png", replace


* all region g, a, r together *
*tw (tsline r  if date_n>=21960, sort ylabel(0(1)3)) (tsline work appldriving_100 if date_n>=21960, sort yaxis(2) ylabel(-100(50)50, axis(2))) , legend(off) by(region, cols(2) legend(col(1))) xtitle("")
*graph save "`graphs_dir'/g_a_r_regions.gph", replace
*graph export "`graphs_dir'/g_a_r_regions.png", replace


* Figure 2 *
local r Europe
*tw (tsline r  if region=="`r'", sort ylabel(0(1)4, grid) lc(red) lw(medthick)) (tsline work appldriving_100 if region=="`r'", lc(emidblue  gs8) lw(medthick medthick) sort yaxis(2) ylabel(-100(20)40, axis(2))) , title("`r'") xtitle("Date") ytitle("Mobility", axis(2)) yline(1, lc(gs4) lp(dash)) legend(cols(1))
tw (tsline r  if region=="`r'", sort ylabel(0(1)4, grid) lc(red) lw(medthick)) (tsline work  if region=="`r'", lc(emidblue  gs8) lw(medthick medthick) sort yaxis(2) ylabel(-100(20)40, axis(2))) , title("`r'") xtitle("Date") ytitle("Mobility", axis(2)) yline(1, lc(gs4) lp(dash)) legend(off)
graph save "`graphs_dir'/g_a_r_Europe.gph", replace
graph export "`graphs_dir'/g_a_r_Europe.png", replace

local r "Asia & Pacific"
tw (tsline r  if region=="`r'", sort ylabel(0(1)4, grid) lc(red) lw(medthick)) (tsline work  if region=="`r'", lc(emidblue  gs8) lw(medthick medthick) sort yaxis(2) ylabel(-100(20)40, axis(2))) , title("`r'") xtitle("Date") ytitle("Mobility", axis(2)) yline(1, lc(gs4) lp(dash)) legend(cols(2))
graph save "`graphs_dir'/g_a_r_`r'.gph", replace
graph export "`graphs_dir'/g_a_r_`r'.png", replace


* Figure S : government actions *
label variable week "Week"

label var h1_publicinformationcampaigns "Public Information Campaigns (0-2)"
xtline h1_publicinformationcampaigns, overlay  ysc(r(0 2)) ylab(0(0.5)2)
graph save "`graphs_dir'/h1.gph", replace
graph export "`graphs_dir'/h1.png", replace

label var h3_contacttracing "Contact Tracing (0-2)"
xtline h3_contacttracing, overlay  ysc(r(0 2)) ylab(0(0.5)2)
graph save "`graphs_dir'/h2.gph", replace
graph export "`graphs_dir'/h2.png", replace

label var h6_facialcoverings "Facial Covering (0-4)"
xtline h6_facialcoverings, overlay  ysc(r(0 2)) ylab(0(1)4)
graph save "`graphs_dir'/h3.gph", replace
graph export "`graphs_dir'/h3.png", replace


restore

* Figure 2 PLOS revision *

egen mean_r = mean(r), by(region week)
egen mean_work = mean(work), by(region week)

local r Europe
tw (sc r week if region=="`r'" , ylabel(0(1)4, grid) mc(red*0.1)  ) (tsline mean_r if region=="`r'", sort ylabel(0(1)4, grid) lc(red) lw(medthick)) (tsline mean_work  if region=="`r'", lc(emidblue  gs8) lw(medthick medthick) sort yaxis(2) ylabel(-100(20)40, axis(2))) , title("`r'") xtitle("Date") ytitle("Mobility", axis(2)) xline(22 40, lc(gs8) lp(dash)) yline(1, lc(gs4)) legend(off) 
graph save "`graphs_dir'/fig2_PLOS_europe.gph", replace
graph export "`graphs_dir'/fig2_PLOS_europe.png", replace

local r "Asia & Pacific"
tw (sc r week if region=="`r'" , ylabel(0(1)4, grid) mc(red*0.1)  ) (tsline mean_r if region=="`r'", sort ylabel(0(1)4, grid) lc(red) lw(medthick)) (tsline mean_work  if region=="`r'", lc(emidblue  gs8) lw(medthick medthick) sort yaxis(2) ylabel(-100(20)40, axis(2))) , title("`r'") xtitle("Date") ytitle("Mobility", axis(2)) xline(22 40, lc(gs8) lp(dash)) yline(1, lc(gs4)) legend(off) 
graph save "`graphs_dir'/fig2_PLOS_asia.gph", replace
graph export "`graphs_dir'/fig2_PLOS_asia.png", replace


* Figure S2: mobility over time by country*****
label var week Week
levelsof region if region!="Unknown", local(regions) 
foreach r of local regions {
xtline mobility if region=="`r'", overlay legend(off) scheme(s2gmanual) yline(0, lp(dash) lc(black)) title("`r'") graphregion(color(white))
graph save "`graphs_dir'/mobility_by_country_`r'.gph", replace
graph export "`graphs_dir'/mobility_by_country_`r'.png", replace
}


* Figure S5: No. of observations *
**********************************


drop if week==1
egen count_country_g = count(work), by(week)
egen count_country_a = count(appldriving_100), by(week)
*egen count_country = count(work) if (h3_contacttracing==2), by(date_n)
egen count_country_r = count(r), by(week)
label count_country "Google Mobility Obs."
label count_country_r "R Obs."
graph bar count_country_g count_country_r, over(week, label(labsize(small) angle(vertical))) legend(label(1 "Google Mobility obs.") label(2 "R Obs."))
*graph bar count_country_g count_country_a count_country_r, over(week, label(labsize(small) angle(vertical))) legend(label(1 "Google Mobility obs.") label(2 "Apple Mobility Obs.") label(3 "R Obs."))
*graph bar count_country*  if date_n>=21937, over(date_n)
graph save "`graphs_dir'/n_obs.gph", replace
graph export "`graphs_dir'/n_obs.png", replace

label var workplaces_percent_change_from_b "Workplaces"
label var retail_and_recreation_percent_ch "Retail and Recreation"
label var grocery_and_pharmacy_percent_cha "Grocery and Pharmacy"
label var parks_percent_change_from_baseli "Parks"
label var transit_stations_percent_change_ "Transit"
label var residential_percent_change_from_ "Residential"


*** Figure S6: lags ***

eststo clear
local lags
local lags_m
replace mobility=work/100
foreach l in 0 1 2 3  {
eststo L`l': qui reghdfe `infection' L`l'.mobility if spring, a(country_id    week)                 vce(cluster country_id)
local lags `lags' L`l'.mobility
local lags_m `lags_m' L`l'
}
foreach l in 1 2 3  {
eststo F`l': qui reghdfe `infection' F`l'.mobility if spring, a(country_id    week)                 vce(cluster country_id)
local lags `lags' F`l'.mobility
local lags_m `lags_m' F`l'
}

eststo all: qui reghdfe `infection' `lags' if spring, a(country_id    week)                 vce(cluster country_id)
coefplot (`lags_m', label(Separately)) (all, label(Together)), keep(*mobility*)  xline(0)
graph export "`graphs_dir'/lags_chart.png", replace


** all countries together **
*gen d = (r!=.)&((work!=.)|(appldriving!=.))
cap drop d d_n include country_m
gen d = (r!=.)&(work!=.)
egen d_n = total(d), by(country_id)
gen include = (d_n>=30)
*sort region country
*encode country if include, gen(country_n)
sencode country, gen(country_m) gsort(- include country) 

foreach p of numlist 1/10 {
preserve
replace r=3 if r>3&r!=.
keep if ((country_m>(`p'-1)*9)&(country_m<=(`p')*9))&include
*tw (tsline r  if date_n>=21960, lc(red) sort ylabel(0(2)8)) (tsline work appldriving_100 if date_n>=21960,  lc(emidblue  gs8) sort yaxis(2) ylabel(-100(50)50, axis(2))) , legend(off) by(country, cols(4) legend(col(1))) xtitle("")
*tw (tsline r  if date_n>=21960, lc(red) sort ylabel(0(2)8, nogrid)) (tsline work appldriving_100 if date_n>=21960,  lc(emidblue  gs8) sort yaxis(2) ylabel(-80(40)40, angle(0) axis(2))) , legend(off) by(country, cols(4) legend(col(1))) yline(1, lp(dash) lc(gs8)) xtitle("")
*tw (tsline r  if date_n>=21960, lc(red) sort ylabel(0(1)3, nogrid)) (tsline work appldriving_100 if date_n>=21960,  lc(emidblue  gs8) sort yaxis(2) ylabel(-80(40)40, angle(0) axis(2))) , legend(off) by(country, cols(3) legend(col(1))) yline(1, lp(solid) lw(vthin) lc(gs4)) xtitle("")
tw (tsline r  if date_n>=21960, lc(red) sort ylabel(0(1)3, nogrid)) (tsline work if date_n>=21960,  lc(emidblue) sort yaxis(2) ylabel(-80(40)40, angle(0) axis(2))) , legend(off) by(country, cols(3) legend(col(1))) yline(1, lp(solid) lw(vthin) lc(gs4)) xtitle("")
graph save "`graphs_dir'/g_a_r_`p'.gph", replace
graph export "`graphs_dir'/g_a_r_`p'.png", replace
restore
} 

/* 
levelsof region, local(regions) 
foreach r of local regions {
preserve
keep if region=="`r'"&include
tw (tsline r  if date_n>=21960, sort ylabel(0(1)8)) (tsline work appldriving_100 if date_n>=21960, sort yaxis(2) ylabel(-100(25)50, axis(2))) , legend(off) by(country, legend(cols(1))) xtitle("")
graph save "./Graphs/g_a_r_`r'.gph", replace
graph export "./Graphs/g_a_r_`r'.png", replace
restore
}
*/


* Figure 3 *
************

replace mobility = L1.work/100
gen sample = mobility!=.&r!=.
decode country_id, gen(country)

egen min_mob = min(mobility) if sample         , by(country_id)
egen max_mob = max(mobility) if sample&week<=16, by(country_id)

egen min_week = min(week) if mobility == min_mob&sample, by(country_id)
egen max_week = min(week) if mobility == max_mob&sample, by(country_id)

egen min_r = mean(r) if mobility == min_mob&sample, by(country_id)
egen max_r = mean(r) if mobility == max_mob&sample, by(country_id)

egen mean_min_mob = mean(min_mob), by(country_id)
egen mean_max_mob = mean(max_mob), by(country_id)
egen mean_min_r = mean(min_r), by(country_id)
egen mean_max_r = mean(max_r), by(country_id)

gen delta_mob = mean_min_mob - mean_max_mob
gen delta_r = mean_min_r - mean_max_r

bysort country_id: gen last_mobility=mobility if week==20
bysort country_id: gen last_r=r if  week==20

gen delta_mob_exit = last_mobility-mean_min_mob
gen delta_r_exit = last_r- mean_min_r
label var delta_mob_exit "Change in Mobility, From Min Level to Current Level"
label var delta_r_exit "Change in R"

/*
. sum min_week, detail

                          min_week
-------------------------------------------------------------
      Percentiles      Smallest
 1%           14             13
 5%           14             14
10%           14             14       Obs                 101
25%           16             14       Sum of Wgt.         101

50%           16                      Mean            16.0099
                        Largest       Std. Dev.      1.315257
75%           16             19
90%           17             19       Variance       1.729901
95%           19             19       Skewness       .5117623
99%           19             20       Kurtosis       4.051093

. sum max_week, detail

                          max_week
-------------------------------------------------------------
      Percentiles      Smallest
 1%            8              8
 5%           10              8
10%           11              8       Obs                 101
25%           11             10       Sum of Wgt.         101

50%           12                      Mean            12.0495
                        Largest       Std. Dev.       1.55162
75%           13             16
90%           14             16       Variance       2.407525
95%           15             16       Skewness       .4176255
99%           16             16       Kurtosis       4.019525

. tab first if sample, sum(week)

      (min) |           Summary of week
     date_n |        Mean   Std. Dev.       Freq.
------------+------------------------------------
      Feb19 |           8           0           3
      Feb26 |           9           0           7
       Mar4 |          10           0          16
      Mar11 |          11           0          43
      Mar18 |          12           0          71
      Mar25 |          13           0          87
       Apr1 |          14           0          95
       Apr8 |          15           0          98
      Apr15 |          16           0         101
      Apr22 |          17           0         101
      Apr29 |          18           0         101
       May6 |          19           0         101
      May13 |          20           0         101
------------+------------------------------------


*/

gen hl=0
replace hl=0
replace hl=1 if region=="Europe"
replace hl=2 if region=="Asia & Pacific"
replace hl=3 if region=="South/Latin America"
replace hl=4 if region=="Middle east"
replace hl=5 if region=="Africa"
replace hl=6 if region=="North America"


egen x = tag(country_id) if sample

tw (sc delta_r_exit delta_mob_exit, mlabel(country)) , legend(off) xtitle("Change in Mobility, From Min Level to Current Level") ytitle("change in R")

tw (sc delta_r delta_mob, mc(gs10) msize(tiny)) (sc delta_r delta_mob if hl==1, mlab(ccode3) msize(tiny) mc(dkgreen) mlabc(dkgreen) mlabs(vsmall) ) , legend(off) xtitle("Change in Workplace Visits, From Max to Min Level") ytitle("change in R") title("Closing Down, Europe")
tw (sc delta_r_exit delta_mob_exit, mc(gs10) msize(tiny)) (sc delta_r_exit delta_mob_exit if hl==1, mlab(ccode3) msize(tiny) mc(dkgreen) mlabc(dkgreen) mlabs(vsmall) ) , legend(off) xtitle("Change in Mobility, From Max Level to Min Level") ytitle("change in R")


tw (sc delta_r delta_mob, mc(gs10) msize(tiny)) (lfit delta_r delta_mob if hl==1, lc(gs6) lp(dash)) (sc delta_r delta_mob if hl==1, mlab(country) msize(tiny) mc(dkgreen) mlabc(dkgreen) mlabs(vsmall) )  , legend(off) xtitle("Change in Workplace Visits, From Max to Min Level") ytitle("change in R") title("Closing Down, Europe")
tw (sc delta_r_exit delta_mob_exit, mc(gs10) msize(tiny))  (lfit delta_r_exit delta_mob_exit if hl==1, lc(gs6) lp(dash))  (sc delta_r_exit delta_mob_exit if hl==1, mlab(country) msize(tiny) mc(dkgreen) mlabc(dkgreen) mlabs(vsmall) ) , legend(off) xtitle("Change in Workplace Visits, From Min to Current Level") ytitle("change in R") title("Opening Up, Europe")


tw (sc delta_mob r_max, mlabel(country)) , legend(off) xtitle("Change in Mobility, From Min Level to Current Level") ytitle("change in R")

tw (sc delta_mob max_r, mlabel(country) msize(tiny) mc(dkgreen) mlabc(dkgreen) mlabs(vsmall)) (lfit delta_mob max_r, lc(gs6) lp(dash)), legend(off) xtitle("Max Level of R(t)") ytitle("Change in Workplace Visits, from Max to Min Value") title("Closing Down in Response to High R(t)")


areg delta_r delta_mob, a(region) cluster(country_id)
separate delta_r, by(region)
*tw scatter delta_r? delta_mob, mlabel(country)
tw scatter delta_r? delta_mob
drop delta_r?

tw scatter delta_r delta_mob, mlabel(country) by(region)


tw (sc delta_r delta_mob if hl==1, msize(small) mc(red)) (sc delta_r delta_mob if hl==2, msize(small) mc(green)) (sc delta_r delta_mob if hl==3, msize(small) mc(orange)) (sc delta_r delta_mob if hl==4, msize(small) mc(navy)) (sc delta_r delta_mob if hl==5, msize(small) mc(purple)) (sc delta_r delta_mob if hl==6, msize(small) mc(midblue)) (lfit delta_r delta_mob, lc(gs6) lp(dash))  , legend(on) xtitle("Change in Workplace Visits, From Max to Min Level") ytitle("change in R") 
tw (sc delta_r delta_mob if hl==1, msize(small) mc(gs0)) (sc delta_r delta_mob if hl==2, msize(small) mc(gs3)) (sc delta_r delta_mob if hl==3, msize(small) mc(gs6)) (sc delta_r delta_mob if hl==4, msize(small) mc(gs9)) (sc delta_r delta_mob if hl==5, msize(small) mc(gs12)) (sc delta_r delta_mob if hl==6, msize(small) mc(gs15)) (lfit delta_r delta_mob, lc(gs6) lp(dash))  , legend(on) xtitle("Change in Workplace Visits, From Max to Min Level") ytitle("change in R") 
tw (sc delta_r delta_mob if hl==1, msize(small) mc(black)) (sc delta_r delta_mob if hl==2, msize(small) mc(edkblue)) (sc delta_r delta_mob if hl==3, msize(small) mc(ebblue)) (sc delta_r delta_mob if hl==4, msize(small) mc(eltblue)) (sc delta_r delta_mob if hl==5, msize(small) mc(emidblue)) (sc delta_r delta_mob if hl==6, msize(small) mc(eltgreen)) (lfit delta_r delta_mob, lc(gs6) lp(dash))  , legend(on) xtitle("Change in Workplace Visits, From Max to Min Level") ytitle("change in R") 
* this is the final version for figure 3 in the PLOS revision. legend was modified manually
* saved as figure 3 gph and png in the graphs folder

reg delta_r delta_mob


* Table 1 *
***********

egen start_week_0 = min(week) if r!=., by(country_id)
gen weeks_since_100 = week - start_week_0
egen region_week_since_100 = group(region weeks_since_100)


replace mobility = work/100
local lag 2
gen Lmobility = L`lag'.mobility

eststo clear
*eststo: qui: reg `infection' L`lag'.mobility , vce(cluster country_id)
*eststo: qui: reghdfe `infection' L`lag'.mobility , a(    week)                 vce(cluster country_id)
eststo: qui: reghdfe `infection' L`lag'.mobility , a(country_id    )                 vce(cluster country_id)
eststo: qui: reghdfe `infection' L`lag'.mobility , a(country_id    week)                 vce(cluster country_id)
eststo: qui: reghdfe `infection' L`lag'.mobility , a(country_id    region_week)            vce(cluster country_id)
eststo: qui: reghdfe `infection' L`lag'.mobility , a(country_id    week region_week_since_100)            vce(cluster country_id)
eststo: qui: reghdfe D.`infection' D.Lmobility , a(country_id)            vce(cluster country_id)
*eststo: qui: reg     `infection' L`lag'.mobility i.country_id i.region_week, cluster(country_id)
*eststo: qui: reg     `infection' L`lag'.mobility i.country_id##c.week i.week, cluster(country_id)
*eststo: qui: reg     `infection' L`lag'.mobility i.country_id##c.week i.region_week, cluster(country_id)
*eststo: qui: reg     `infection' L`lag'.mobility i.country_id##c.week##c.week i.week, cluster(country_id)
*eststo: qui: reg     `infection' L`lag'.mobility i.country_id##c.week##c.week i.region_week, cluster(country_id)
esttab, keep(*mobility*)
esttab using "`tables_dir'/Table1g_weekly.csv", keep(*mobility*) b(2) se(2) ar2 label replace star(* 0.10 ** 0.05 *** 0.01) replace

/*
local infection log_r
eststo clear
*eststo: qui: reg `infection' L`lag'.mobility , vce(cluster country_id)
*eststo: qui: reghdfe `infection' L`lag'.mobility , a(    week)                 vce(cluster country_id)
eststo: qui: reghdfe `infection' L`lag'.mobility , a(country_id    )                 vce(cluster country_id)
eststo: qui: reghdfe `infection' L`lag'.mobility , a(country_id    week)                 vce(cluster country_id)
eststo: qui: reghdfe `infection' L`lag'.mobility , a(country_id    region_week)            vce(cluster country_id)
eststo: qui: reg     `infection' L`lag'.mobility i.country_id##c.week, cluster(country_id)
esttab, keep(*mobility*)
* doesnt work very well*
*/

* Table 2 : Apple *
********************

* Using Apple mobility *
replace mobility=appldriving/100
eststo clear
eststo: qui: reghdfe `infection' L`lag'.mobility , a(country_id    )                 vce(cluster country_id)
eststo: qui: reghdfe `infection' L`lag'.mobility , a(country_id    week)                 vce(cluster country_id)
eststo: qui: reghdfe `infection' L`lag'.mobility , a(country_id    region_week)            vce(cluster country_id)
*eststo: qui: reg     `infection' L`lag'.mobility i.country_id##c.week, cluster(country_id)
eststo: qui: reghdfe `infection' L`lag'.mobility , a(country_id    week region_week_since_100)            vce(cluster country_id)
esttab, keep(*mobility*)
esttab using "`tables_dir'/Table1a_weekly.csv", keep(*mobility*) b(2) se(2) ar2 label replace star(* 0.10 ** 0.05 *** 0.01) 

* Table 3 : regional *
**********************

* By region *
levelsof region if region!="North America", local(regions) 
replace mobility = work/100
eststo clear
foreach r of local regions {
cap: qui: eststo, t("`r'"): reghdfe `infection' L`lag'.mobility  if region=="`r'", a(country_id  week) vce(cluster country_id)
}
esttab, keep(*mobility*)
esttab using "`tables_dir'/Table2g_weekly.csv", keep(L*) b(2) se(2) ar2 label replace mtitles star(* 0.10 ** 0.05 *** 0.01)

* By region, apple *
replace mobility=appldriving/100
eststo clear
foreach r of local regions {
cap: qui: eststo, t("`r'"): reghdfe `infection' L`lag'.mobility  if region=="`r'", a(country_id  week) vce(cluster country_id)
}
esttab, keep(*mobility*)
esttab using "`tables_dir'/Table2a_weekly.csv", keep(L*) b(2) se(2) ar2 label replace mtitles star(* 0.10 ** 0.05 *** 0.01)

* Table 4: By period *

gen Year=year(first_day)
gen Month=month(first_day)
gen spring = (Year==2020)&(Month<=5)
gen summer = (Year==2020)&(Month>=6)&(Month<=9)
gen winter = (Year==2020)&(Month>=10)

eststo clear
qui: eststo, t("Spring"): reghdfe `infection' L`lag'.mobility  if spring, a(country_id  week) vce(cluster country_id)
qui: eststo, t("Summer"): reghdfe `infection' L`lag'.mobility  if summer, a(country_id  week) vce(cluster country_id)
qui: eststo, t("Winter"): reghdfe `infection' L`lag'.mobility  if winter, a(country_id  week) vce(cluster country_id)
esttab, keep(*mobility*)
esttab using "`tables_dir'/Table2g_period.csv", keep(L*) b(2) se(2) ar2 label replace mtitles star(* 0.10 ** 0.05 *** 0.01)

eststo clear
eststo : reghdfe D.`infection' mobility_FD if spring , a(country_id)            vce(cluster country_id)
eststo : reghdfe D.`infection' mobility_FD if summer , a(country_id)            vce(cluster country_id)
eststo : reghdfe D.`infection' mobility_FD if winter , a(country_id)            vce(cluster country_id)
esttab, keep(*mobility*)


*** Figure 4 : basic regression results ***
set scheme s2color


local lag 2
replace mobility=L`lag'.work/100
local infection r
drop mobility_*
gen mobility_FD = D.mobility

eststo clear
gen mobility_DFE = mobility
label var mobility_DFE "Full Sample"
eststo DFE_g:     qui reghdfe `infection' mobility_DFE , a(country_id    week)                 vce(cluster country_id)
replace mobility_DFE = mobility_FD
eststo DFE_g_fd:  qui reghdfe D.`infection' mobility_DFE , a(country_id    )                 vce(cluster country_id)


gen mobility_spring = mobility
label var mobility_spring "Spring"
eststo spring: qui reghdfe `infection' mobility_spring  if spring, a(country_id  week) vce(cluster country_id)
replace mobility_spring = mobility_FD
eststo spring_fd: qui reghdfe D.`infection' mobility_spring  if spring, a(country_id  ) vce(cluster country_id)


gen mobility_summer = mobility
label var mobility_summer "Summer"
eststo summer: qui reghdfe `infection' mobility_summer  if summer, a(country_id  week) vce(cluster country_id)
replace mobility_summer = mobility_FD
eststo summer_fd: qui reghdfe D.`infection' mobility_summer  if summer, a(country_id  ) vce(cluster country_id)

gen mobility_winter = mobility
label var mobility_winter "Winter"
eststo winter: qui reghdfe `infection' mobility_winter  if winter, a(country_id  week) vce(cluster country_id)
replace mobility_winter = mobility_FD
eststo winter_fd: qui reghdfe D.`infection' mobility_winter  if winter, a(country_id  ) vce(cluster country_id)

gen mobility_RDFE = mobility
label var mobility_RDFE "Regional Date F.E."
eststo RDFE_g: qui reghdfe `infection' mobility_RDFE , a(country_id    region_week)            vce(cluster country_id)
*gen mobility_CTT = mobility
*label var mobility_CTT "Country Time Trends"
*eststo CTT_g:  qui: reg     `infection' mobility_CTT i.country_id##c.date_n, cluster(country_id)
gen mobility_DS = mobility
label var mobility_DS "Days Since 100th Case"
eststo DS_g: qui: reghdfe `infection' mobility_DS , a(country_id  week  region_week_since_100)  vce(cluster country_id)

*gen mobility_FD = D.mobility
*label var mobility_FD "First Differences"
*eststo FD_g: qui: reghdfe D.`infection' mobility_FD , a(country_id)            vce(cluster country_id)

local regions0_g
levelsof region if region!="North America"&region!="Unknown", local(regions) 
foreach r of local regions {
local r0 =  subinstr("`r'"," ","",.)
local r0 =  subinstr("`r0'","&","",.)
local r0 =  subinstr("`r0'","/","",.)
local regions0_g `regions0_g' `r0'_g
local regions0_g_fd `regions0_g_fd' `r0'_g_fd
gen mobility_`r0' = mobility if region=="`r'"
label var mobility_`r0' "`r'"
eststo `r0'_g: qui reghdfe `infection' mobility_`r0'  if region=="`r'", a(country_id  week) vce(cluster country_id)
replace mobility_`r0' = mobility_FD if region=="`r'"
eststo `r0'_g_fd: qui reghdfe D.`infection' mobility_`r0'  if region=="`r'", a(country_id  ) vce(cluster country_id)
}

coefplot (DFE_g spring summer winter RDFE_g DS_g `regions0_g', ciop(lc(black)) ms(S) mc(black) label("Basic Model")) (DFE_g_fd spring_fd summer_fd winter_fd `regions0_g_fd', ciop(lc(gs10)) ms(C) mc(gs10) label("First Differences")), keep(mobility_*)   xline(0, lc(black) lp(dash)) headings(mobility_DFE="Benchmark Model" mobility_RDFE="Alternative Models"  mobility_Africa="Regional Estimates", labcolor(navy)) legend(col(2)) grid(none)
graph save "`graphs_dir'/table_1_chart.gph", replace
graph export "`graphs_dir'/table_1_chart.png", replace
drop mobility_*


* scatter of the regression *
separate r, by(region)
tw scatter r? Lmobility
drop r? 

separate r, by(week)
tw scatter r?? L7work
drop r??

gen Dr = d.r
replace Lmobility = L2.work/100
gen Dm = d.Lmobility


sc Dr Dm
reg Dr Dm
areg Dr Dm, a(country_id)
separate Dr, by(region)
tw scatter Dr? Dm, msize(tiny)


 * Figure 5: Estimates by region and period *

local regions0_g_sum
local regions0_g_spr
local regions0_g_win
local lag 2
replace mobility=L`lag'.work/100
local infection r
cap drop mobility_*
eststo clear

levelsof region if region!="North America"&region!="Unknown", local(regions) 
foreach r of local regions {
local r0 =  subinstr("`r'"," ","",.)
local r0 =  subinstr("`r0'","&","",.)
local r0 =  subinstr("`r0'","/","",.)
local regions0_g_spr `regions0_g_spr' `r0'_g_spr
local regions0_g_sum `regions0_g_sum' `r0'_g_sum
local regions0_g_win `regions0_g_win' `r0'_g_win
gen mobility_`r0' = mobility if region=="`r'"
label var mobility_`r0' "`r'"
eststo `r0'_g_spr:  qui reghdfe `infection' mobility_`r0'  if region=="`r'"&spring, a(country_id  week) vce(cluster country_id)
eststo `r0'_g_sum:  qui reghdfe `infection' mobility_`r0'  if region=="`r'"&summer, a(country_id  week) vce(cluster country_id)
eststo `r0'_g_win:  qui reghdfe `infection' mobility_`r0'  if region=="`r'"&winter, a(country_id  week) vce(cluster country_id)
}
coefplot (`regions0_g_spr', ciop(lc(cranberry)) mc(cranberry) label("Spring") )  (`regions0_g_sum', ciop(lc(dkgreen)) mc(dkgreen) label("Summer")) (`regions0_g_win', ciop(lc(navy)) mc(navy) label("Winter")), keep(mobility_*)  ms(S)   yline(0, lc(black) lp(dash)) grid(none) legend(col(3)) vert
*coefplot `regions0_g_spr', bylabel("Spring") || `regions0_g_sum', bylabel("Summer")  || `regions0_g_win', bylabel("Winter"), keep(mobility_*)  offset(0) ciop(lc(black)) ms(S) mc(black)  xline(0, lc(black) lp(dash)) legend(off) grid(none)
graph save "`graphs_dir'/region_period.gph", replace
graph export "`graphs_dir'/region_period.png", replace


/*
* MONTHLY VERSION *
preserve

gen month = month(date_n)
local vars r *_percent_ch* applwalking appltransit appldriving appldriving_100 
collapse `vars' (min) first_day=date_n (first) region, by(country_id month)
tsset country_id month
save full_data__weekly
egen region_month = group(region month)

eststo clear
eststo: qui: reg `infection' L`lag'.mobility , vce(cluster country_id)
eststo: qui: reghdfe `infection' L`lag'.mobility , a(    month)                 vce(cluster country_id)
eststo: qui: reghdfe `infection' L`lag'.mobility , a(country_id    )                 vce(cluster country_id)
eststo: qui: reghdfe `infection' L`lag'.mobility , a(country_id    month)                 vce(cluster country_id)
eststo: qui: reghdfe `infection' L`lag'.mobility , a(country_id    region_month)            vce(cluster country_id)
eststo: qui: reg     `infection' L`lag'.mobility i.country_id##c.month, cluster(country_id)
esttab, keep(*mobility*)
esttab using "`tables_dir'/Table1g_weekly.csv", keep(*mobility*) b(2) se(2) ar2 label replace star(* 0.10 ** 0.05 *** 0.01) 
*/


* SCATTER *
/*
. tab date_n if date_n==21975

------------+-----------------------------------
       Mar1 |        172      100.00      100.00
------------+-----------------------------------
. tab date_n if date_n==22006
------------+-----------------------------------
       Apr1 |        174      100.00      100.00
------------+-----------------------------------
. tab date_n if date_n==22036
------------+-----------------------------------
       May1 |        164      100.00      100.00
*/
local d1 21975
local d2 22006
local d3 22036

local d1 21989
local d2 22036

label var r "R"
replace mobility = L7.work
label var mobility "Google Workplace Mobility"
*tw (sc r mobility if date_n==`d1',  mlabel(country) mlabs(tiny) mlabc(red) msize(*0) mcolor(red))(sc r mobility if date_n==`d2', mlabel(country) mlabs(tiny) mlabc(green) msize(*0) mcolor(green)) (sc r mobility if date_n==`d3', mlabel(country) mlabs(tiny) mlabc(blue) msize(*0) mcolor(blue)), yline(1, lc(black) lp(dash)) xline(0,lc(black) lp(dash)) legend(off) text(4 -20 "March 13th", color(red)) text(3 -70 "April 18th", color(green))
tw (sc r mobility if date_n==`d1',  mlabel(country) mlabs(tiny) mlabc(red) msize(*0) mcolor(red))(sc r mobility if date_n==`d2', mlabel(country) mlabs(tiny) mlabc(blue) msize(*0) mcolor(blue)) , yline(1, lc(black) lp(dash)) xline(0,lc(black) lp(dash)) legend(off) text(4 -20 "March 15th", color(red)) text(3 -70 "May 1st", color(blue))
graph save "`graphs_dir'/sc_r_w_global.gph", replace
graph export "`graphs_dir'/sc_r_w_global.png", replace


* Figure S7: COUNTRY and Date FE*

replace mobility=L`lag'.work/100

*First run regression you’d like to plot*
qui: xi: reghdfe r mobility ib1.country_id , a(week) vce(cluster country_id)
*qui: xi: reg r mobility ib1.country_id i.date_n cluster(country_id)
*Then plot this:
coefplot, drop(_cons mobility) sort  xtitle("Country FE") recast(bar) barwidth(0.5) finten(60)  ylabel(,labsize(tiny)) noci
graph save "`graphs_dir'/FE_country_global.gph", replace
graph export "`graphs_dir'/FE_country_global.png", replace

qui: xi: reghdfe r mobility i.week , a(country_id) vce(cluster country_id)
*foreach date of numlist 21928/22100 {
*local m = month(`date')
*local d = day(`date')
*cap label var _Idate_n_`date' "`m'/`d'"
*}
coefplot, drop(_cons mobility)   xtitle("Date FE") recast(bar) barwidth(0.5) finten(60)  ylabel(,labsize(tiny)) noci
graph save "`graphs_dir'/FE_date_global.gph", replace
graph export "`graphs_dir'/FE__date_global.png", replace

*region FE*
drop if region=""
encode region, gen(region_id)
qui: xi: reghdfe r mobility ib3.region_id , a(week) vce(cluster country_id)
coefplot, drop(_cons mobility) sort  xtitle("Region FE") recast(bar) barwidth(0.5) finten(60)   citop
graph save "`graphs_dir'/FE_region_global.gph", replace
graph export "`graphs_dir'/FE_region_global.png", replace


*** PARTIAL OUT ***

gen L7work = L7.work
gen sample = (L7work!=.)&(r!=.)
qui reg r i.country_id i.date_n if sample
predict resid_r, resid
qui reg L7work i.country_id i.date_n if sample
predict resid_work, resid
reg resid_r resid_work

binscatter resid_r resid_work


* Figure 6: different mobility measures
local infection r
local lag 2
cap: drop mgl_*
gen mgl_retail = L`lag'.retail/100
label var mgl_retail "Retail and Recreation"
gen mgl_groc = L`lag'.groc/100
label var mgl_groc "Grocery and Pharmacy"
gen mgl_parks = L`lag'.parks/100
label var mgl_parks "Parks"
gen mgl_transit = L`lag'.transit/100
label var mgl_transit "Transit Stations"
gen mgl_work = L`lag'.work/100
label var mgl_work "Work Places"
gen mgl_reside = L`lag'.reside/100
label var mgl_reside "Residential"

*keep if region=="South/Latin America"
eststo clear
local mob
local mob_m
foreach m in retail groc parks transit work reside  {
eststo `m': qui reghdfe `infection' mgl_`m', a(country_id    week)                 vce(cluster country_id)
local mob `mob' mgl_`m'
local mob_m `mob_m' `m'
}
eststo all: qui reghdfe `infection' `mob', a(country_id    week)                 vce(cluster country_id)

coefplot (`mob_m', label(Separately)) (all, label(Together)), keep(*mgl*)  xline(0)
graph export "`graphs_dir'/mobility_measures.png", replace


*local mobility L`lag'.retail L`lag'.groc L`lag'.parks L`lag'.transit L`lag'.work L`lag'.reside

eststo clear

qui: eststo: reghdfe `infection' mgl_* , a(country_id  date_n) vce(cluster country_id)
qui: eststo: reghdfe `infection' mgl_* , a(country_id  region_date) vce(cluster country_id)
esttab using "`tables_dir'/Table3g.csv", b(2) se(2) ar2 label replace star(* 0.10 ** 0.05 *** 0.01)

local infection r
local lag 7
gen map_applwa = L`lag'.applwa/100
label var map_applwa "Walking"
gen map_appldr = L`lag'.appldr/100
label var map_appldr "Driving"
gen map_appltr = L`lag'.appltr/100
label var map_appltr "Transit"

*local mobility L`lag'.applwalk L`lag'.appltran L`lag'.appldr 


eststo clear

qui: eststo: reghdfe `infection' map_* , a(country_id  date_n) vce(cluster country_id)
qui: eststo: reghdfe `infection' map_* , a(country_id  region_date) vce(cluster country_id)
esttab using "`tables_dir'/Table3a.csv", b(2) se(2) ar2 label replace star(* 0.10 ** 0.05 *** 0.01)


* GOVERNMENT RESPONSES *

graph hbar h6_facialcoverings, over(country_id, label(labsize(half_tiny)) sort(1)) over(region) 

reghdfe work i.c2_workplaceclosing i.c1_schoolclosing i.c3_cancelpublicevents i.c4_restrictionsongatherings i.c5_closepublictransport i.c6_stayathomerequirements, a(country_id   date_n )                 vce(cluster country_id)
reghdfe work i.h1_publicinformationcampaigns i.h6_facialcoverings i.h3_contacttracing i.h2_testingpolicy, a(country_id   week )                 vce(cluster country_id)


replace mobility = work/100
local lag 2
gen Lmobility = L`lag'.mobility

local h_actions i.L`lag'.h1_publicinformationcampaigns i.L`lag'.h3_contacttracing i.L`lag'.h6_facialcoverings
local h_actions L`lag'.h1_publicinformationcampaigns

gen action =.
gen action_interaction = .
label var action "Govt. Action"
label var action_interaction "Action X Mobility"
gen action_country_fe =.
*eststo clear
*eststo: qui: reghdfe `infection' L`lag'.mobility , a(country_id    week)                 vce(cluster country_id)
*eststo: qui: reghdfe `infection' L`lag'.mobility i.`h_actions', a(country_id    week)                 vce(cluster country_id)
*eststo: qui: reghdfe `infection' c.L`lag'.mobility##`h_actions', a(country_id    week)                 vce(cluster country_id)

eststo clear
* Information Campaign *
*replace action = L`lag'.h1_publicinformationcampaigns
*cap: drop action_country_fe
*egen action_country_fe = group(action country_id)
*eststo: qui: reghdfe `infection' L`lag'.mobility ,          a(country_id    week)                 vce(cluster country_id)
*eststo: qui: reghdfe `infection' L`lag'.mobility i.action,  a(country_id    week)                 vce(cluster country_id)
*eststo: qui: reghdfe `infection' c.L`lag'.mobility##action, a(country_id    week)                 vce(cluster country_id)
*eststo: qui: reghdfe `infection' c.L`lag'.mobility##action, a(action_country_fe    week)                 vce(cluster country_id)
* Contact Tracing *
replace action = L`lag'.h3_contacttracing
cap: drop action_country_fe
egen action_country_fe = group(action country_id)
eststo: qui: reghdfe `infection' L`lag'.mobility ,          a(country_id    week)                 vce(cluster country_id)
eststo: qui: reghdfe `infection' L`lag'.mobility i.action,  a(country_id    week)                 vce(cluster country_id)
eststo: qui: reghdfe `infection' c.L`lag'.mobility##action, a(country_id    week)                 vce(cluster country_id)
eststo: qui: reghdfe `infection' c.L`lag'.mobility##action, a(action_country_fe    week)                 vce(cluster country_id)
* Masks *
replace action = L`lag'.h6_facialcoverings*L`lag'.h6_flag
cap: drop action_country_fe
egen action_country_fe = group(action country_id)
eststo: qui: reghdfe `infection' L`lag'.mobility ,          a(country_id    week)                 vce(cluster country_id)
eststo: qui: reghdfe `infection' L`lag'.mobility i.action,  a(country_id    week)                 vce(cluster country_id)
eststo: qui: reghdfe `infection' c.L`lag'.mobility##action, a(country_id    week)                 vce(cluster country_id)
eststo: qui: reghdfe `infection' c.L`lag'.mobility##action, a(action_country_fe    week)                 vce(cluster country_id)
esttab using "`tables_dir'/Government_actions.csv", keep(*mobility* *action*) b(2) se(2) ar2 label  star(* 0.10 ** 0.05 *** 0.01) replace


*binary version
eststo clear
replace mobility = L`lag'.work/100
label var mobility "Mobility"
* Information Campaign *
replace action = (L`lag'.h1_publicinformationcampaigns!=0) if L`lag'.h1_publicinformationcampaigns!=.
cap: drop action_country_fe
egen action_country_fe = group(action country_id)
eststo     :qui: reghdfe `infection' mobility ,          a(country_id    week)                 vce(cluster country_id)
eststo     :qui: reghdfe `infection' mobility action,  a(country_id    week)                 vce(cluster country_id)
eststo m1i :qui: reghdfe `infection' c.mobility##action, a(country_id    week)                 vce(cluster country_id)
*eststo m2i :qui: reghdfe `infection' c.mobility##action c.mobility#country_id, a(country_id    week)                 vce(cluster country_id)

* Contact Tracing *
replace action = (L`lag'.h3_contacttracing==2) if L`lag'.h3_contacttracing!=.
cap: drop action_country_fe
egen action_country_fe = group(action country_id)
eststo     :qui: reghdfe `infection' mobility ,          a(country_id    week)                 vce(cluster country_id)
eststo     :qui: reghdfe `infection' mobility action,  a(country_id    week)                 vce(cluster country_id)
eststo m1t :qui: reghdfe `infection' c.mobility##action, a(country_id    week)                 vce(cluster country_id)
*eststo m2t :qui: reghdfe `infection' c.mobility##action c.mobility#country_id, a(country_id    week)                 vce(cluster country_id)

* Masks *
replace action = (L`lag'.h6_facialcoverings>=3)&(L`lag'.h6_flag==1) if L`lag'.h6_facialcoverings!=.
cap: drop action_country_fe
egen action_country_fe = group(action country_id)
eststo     :qui: reghdfe `infection' mobility ,          a(country_id    week)                 vce(cluster country_id)
eststo     :qui: reghdfe `infection' mobility action,  a(country_id    week)                 vce(cluster country_id)
eststo m1f :qui: reghdfe `infection' c.mobility##action, a(country_id    week)                 vce(cluster country_id)
*eststo m2f :qui: reghdfe `infection' c.mobility##action c.mobility#country_id, a(country_id    week)                 vce(cluster country_id)

coefplot m1t, bylabel("Action = Contact Tracing") || m1f, bylabel("Action = Face Covering") || , coeflabel(1.action = "Govt. Action" 1.action#c.mobility = "Action X Mobility") drop(_cons *country*) ciop(lc(black)) ms(S) mc(black)  xline(0, lc(black)  lp(dash))  mlabel format(%9.2f) mlabposition(12) mlabgap(*2) mlabc(black)
graph save "`graphs_dir'/action_interaction.gph"
graph export "`graphs_dir'/action_interaction.png", replace


* COUNTRY GRAPHS*
label var appldriving_100 "Apple Driving Mobility"
label var workplaces_percent_change_from_b "Google Workplace Mobility"

local c "United States"
tw (tsline r  if country=="`c'"&date_n>=21960, sort ylabel(0(1)4) lc(red) lw(medthick)) (tsline work appldriving_100 if country=="`c'"&date_n>=21960, lc(emidblue  gs8) lw(medthick medthick) sort yaxis(2) ylabel(-100(20)40, axis(2))) , title("`c'") xtitle("Date") ytitle("Mobility", axis(2)) yline(1, lc(gs4) lp(dash)) legend(cols(1))
graph save "`graphs_dir'/g_a_r_US.gph", replace
graph export "`graphs_dir'/g_a_r_US.png", replace


*local c Spain
foreach c in Spain "South Korea" "United Kingdom" "Australia" "Germany" {
*tw (tsline r  if country=="`c'"&date_n>=21960, sort ylabel(0(1)4)) (tsline work appldriving_100 if country=="`c'"&date_n>=21960, sort yaxis(2) ylabel(-100(20)40, axis(2))) , title("`c'") xtitle("Date") legend(cols(1))
*tw (tsline r  if country=="`c'"&date_n>=21960, sort ylabel(0(1)4) lc(red )) (tsline work appldriving_100 if country=="`c'"&date_n>=21960, lc(emidblue  gs8)sort yaxis(2) ylabel(-100(20)40, axis(2))) , title("`c'") xtitle("Date") ytitle("Mobility", axis(2)) yline(1, lc(gs4) lp(dash)) legend(cols(1))
tw (tsline r  if country=="`c'"&date_n>=21960, sort ylabel(0(1)4) lc(red) lw(medthick)) (tsline work appldriving_100 if country=="`c'"&date_n>=21960, lc(emidblue  gs8) lw(medthick medthick) sort yaxis(2) ylabel(-100(20)40, axis(2))) , title("`c'") xtitle("Date") ytitle("Mobility", axis(2)) yline(1, lc(gs4) lp(dash)) legend(cols(1))
graph save "`graphs_dir'/g_a_r_`c'.gph", replace
graph export "`graphs_dir'/g_a_r_`c'.png", replace
}

** all countries together **
*gen d = (r!=.)&((work!=.)|(appldriving!=.))
cap drop d d_n include country_m
gen d = (r!=.)&(work!=.)
egen d_n = total(d), by(country_id)
gen include = (d_n>=30)
*sort region country
*encode country if include, gen(country_n)
sencode country, gen(country_m) gsort(- include country) 

foreach p of numlist 1/10 {
preserve
replace r=3 if r>3&r!=.
keep if ((country_m>(`p'-1)*9)&(country_m<=(`p')*9))&include
*tw (tsline r  if date_n>=21960, lc(red) sort ylabel(0(2)8)) (tsline work appldriving_100 if date_n>=21960,  lc(emidblue  gs8) sort yaxis(2) ylabel(-100(50)50, axis(2))) , legend(off) by(country, cols(4) legend(col(1))) xtitle("")
*tw (tsline r  if date_n>=21960, lc(red) sort ylabel(0(2)8, nogrid)) (tsline work appldriving_100 if date_n>=21960,  lc(emidblue  gs8) sort yaxis(2) ylabel(-80(40)40, angle(0) axis(2))) , legend(off) by(country, cols(4) legend(col(1))) yline(1, lp(dash) lc(gs8)) xtitle("")
*tw (tsline r  if date_n>=21960, lc(red) sort ylabel(0(1)3, nogrid)) (tsline work appldriving_100 if date_n>=21960,  lc(emidblue  gs8) sort yaxis(2) ylabel(-80(40)40, angle(0) axis(2))) , legend(off) by(country, cols(3) legend(col(1))) yline(1, lp(solid) lw(vthin) lc(gs4)) xtitle("")
tw (tsline r  if date_n>=21960, lc(red) sort ylabel(0(1)3, nogrid)) (tsline work if date_n>=21960,  lc(emidblue) sort yaxis(2) ylabel(-80(40)40, angle(0) axis(2))) , legend(off) by(country, cols(3) legend(col(1))) yline(1, lp(solid) lw(vthin) lc(gs4)) xtitle("")
graph save "`graphs_dir'/g_a_r_`p'.gph", replace
graph export "`graphs_dir'/g_a_r_`p'.png", replace
restore
} 

/* 
levelsof region, local(regions) 
foreach r of local regions {
preserve
keep if region=="`r'"&include
tw (tsline r  if date_n>=21960, sort ylabel(0(1)8)) (tsline work appldriving_100 if date_n>=21960, sort yaxis(2) ylabel(-100(25)50, axis(2))) , legend(off) by(country, legend(cols(1))) xtitle("")
graph save "./Graphs/g_a_r_`r'.gph", replace
graph export "./Graphs/g_a_r_`r'.png", replace
restore
}
*/


tw (tsline r  if country=="`c'"&date_n>=21960, sort) (tsline work if country=="`c'"&date_n>=21960, sort yaxis(2) ) , title("`c'") xtitle("Date") tline(14mar2020) 


local c Spain
tw (tsline r  if country=="`c'", sort tlabel(, format(%tdmd)) ) (tsline work if country=="`c'", sort yaxis(2) ) , title("`c'") xtitle("Date") tline(14mar2020)

graph save "`c'_R_work"


* For example *
tw (tsline r work if country=="Spain", sort tlabel(, format(%tdmd)) xtitle("Date")) (tsline r work if country=="Spain", sort yaxis(2) ) , title("Spain")


tw (line r date_n if country=="Spain"&days_infectious==7, sort) (line retail_and_recreation_percent_ch date_n if country=="Spain", sort yaxis(2)) (line grocery_and_pharmacy_percent_cha date_n if country=="Spain", sort yaxis(2)) (line parks_percent_change_from_baseli date_n if country=="Spain", sort yaxis(2)) (line transit_stations_percent_change_ date_n if country=="Spain", sort yaxis(2)) (line workplaces_percent_change_from_b date_n if country=="Spain", sort yaxis(2)) (line residential_percent_change_from_ date_n if country=="Spain", sort yaxis(2))


* REGRESSION *
egen region_date = group(region date_n)
label var log_sick "(Log) Cases"
gen sick_pop = sick / TotalPop
label var sick_pop "Cases per Capita"
gen mobility =.
label var mobility Mobility

/*
* TABLE 1 *

*local mobility work

local infection r
local lag 7
replace mobility=work/100

eststo clear
*qui: eststo: reg     `infection' L`lag'.mobility          ,                            vce(cluster country_id)
*qui: eststo: reghdfe `infection' L`lag'.mobility          , a(country_id             ) vce(cluster country_id)
qui: eststo: reghdfe `infection' L`lag'.mobility log_sick , a(country_id             ) vce(cluster country_id)
*qui: eststo: reghdfe `infection' L`lag'.mobility sick_pop , a(country_id             ) vce(cluster country_id)
qui: eststo: reghdfe `infection' L`lag'.mobility log_sick , a(country_id       date_n) vce(cluster country_id)
qui: eststo: reghdfe `infection' L`lag'.mobility log_sick , a(country_id  region_date) vce(cluster country_id)
qui: eststo: xi:areg `infection' L`lag'.mobility log_sick i.country_id*date_n, a(country_id) vce(cluster country_id)
esttab using "./Tables/Table1.csv", keep(L7* log_sick) b(4) se(4) ar2 label replace

/*
* TABLE 1a log_r *

gen log_r = log(r)
local mobility work
local infection log_r
local lag 7


eststo clear
qui: eststo: reg     `infection' L`lag'.`mobility'          ,                            vce(cluster country_id)
qui: eststo: reghdfe `infection' L`lag'.`mobility'          , a(country_id             ) vce(cluster country_id)
qui: eststo: reghdfe `infection' L`lag'.`mobility' log_sick , a(country_id             ) vce(cluster country_id)
qui: eststo: reghdfe `infection' L`lag'.`mobility' log_sick , a(country_id       date_n) vce(cluster country_id)
qui: eststo: reghdfe `infection' L`lag'.`mobility' log_sick , a(country_id  region_date) vce(cluster country_id)
qui: eststo: xi:areg `infection' L`lag'.`mobility' log_sick i.country_id*date_n, a(country_id) vce(cluster country_id)
esttab using "./Tables/Table1a.csv", keep(L7* log_sick) b(3) se(3) ar2 label

* TABLE 1b sick share of pop*

gen sick_pop = sick / TotalPop
local mobility work
local infection log_r
local lag 7


eststo clear
qui: eststo: reg     `infection' L`lag'.`mobility'          ,                            vce(cluster country_id)
qui: eststo: reghdfe `infection' L`lag'.`mobility'          , a(country_id             ) vce(cluster country_id)
qui: eststo: reghdfe `infection' L`lag'.`mobility' sick_pop , a(country_id             ) vce(cluster country_id)
qui: eststo: reghdfe `infection' L`lag'.`mobility' sick_pop , a(country_id       date_n) vce(cluster country_id)
qui: eststo: reghdfe `infection' L`lag'.`mobility' sick_pop , a(country_id  region_date) vce(cluster country_id)
qui: eststo: xi:areg `infection' L`lag'.`mobility' sick_pop i.country_id*date_n, a(country_id) vce(cluster country_id)
esttab using "./Tables/Table1b.csv", keep(L7* sick_pop) b(3) se(3) ar2 label

* TABLE 1c weekly*

preserve

gen week = week(date_n)
local vars r sick deaths sick_pop retail_and_recreation_percent_ch grocery_and_pharmacy_percent_cha parks_percent_change_from_baseli transit_stations_percent_change_ workplaces_percent_change_from_b residential_percent_change_from_ applwalking appltransit appldriving 
collapse `vars' (min) first_day=date_n (max) max_sick = sick (max) max_deaths = deaths (first) region (max) TotalPop, by(country week)

gen log_sick = log(sick)
encode country, gen(country_id)
tsset country_id week

save merged_google_simas_cases_deaths_apple_weekly

egen region_week = group(region week)

local mobility work
local infection r
local lag 1

eststo clear
qui: eststo: reg     `infection' L`lag'.`mobility'          ,                            vce(cluster country_id)
qui: eststo: reghdfe `infection' L`lag'.`mobility'          , a(country_id             ) vce(cluster country_id)
qui: eststo: reghdfe `infection' L`lag'.`mobility' log_sick , a(country_id             ) vce(cluster country_id)
qui: eststo: reghdfe `infection' L`lag'.`mobility' log_sick , a(country_id       week) vce(cluster country_id)
qui: eststo: reghdfe `infection' L`lag'.`mobility' log_sick , a(country_id  region_week) vce(cluster country_id)
qui: eststo: xi:areg `infection' L`lag'.`mobility' log_sick i.country_id*week , a(country_id) vce(cluster country_id)
esttab using "./Tables/Table1c.csv", keep(L* log_sick) b(3) se(3) ar2 label


* compare immediate effect to later effect *

local c "South Korea"
tw (tsline r if country=="`c'"&week>5, sort ylabel(0.5(0.5)4)) (tsline work if country=="`c'"&week>5, sort yaxis(2) ylabel(-100(20)0, axis(2))) , title("`c'") xtitle("Week")


restore

*/


* TABLE 2 *

eststo clear

local lag 7
replace mobility = L`lag'.work/100
foreach infection of varlist r GRt*sick* {
qui: eststo: reghdfe `infection' mobility log_sick , a(country_id  date_n) vce(cluster country_id)
}

local lag 17
replace mobility = L`lag'.work/100
foreach infection of varlist GRt*dead* {
qui: eststo: reghdfe `infection' mobility log_sick , a(country_id  date_n) vce(cluster country_id)
}
*esttab using "./Tables/Table2a.csv", keep(L* log_sick) b(4) se(4) ar2 label

local lag 7
replace mobility = L`lag'.appldr/100
foreach infection of varlist r GRt*sick* {
qui: eststo: reghdfe `infection' mobility log_sick , a(country_id  date_n) vce(cluster country_id)
}

local lag 17
replace mobility = L`lag'.appldr/100
foreach infection of varlist GRt*dead* {
qui: eststo: reghdfe `infection' mobility log_sick , a(country_id  date_n) vce(cluster country_id)
}

esttab using "./Tables/Table2.csv", b(4) se(4) ar2 label replace

* TABLE 3 *

local infection r
replace mobility = work/100

*local mobility work
local lag 7

eststo clear

levelsof region, local(regions) 
foreach r of local regions {
cap: qui: eststo, t("`r'"): reghdfe `infection' L`lag'.`mobility' log_sick if region=="`r'", a(country_id  date_n) vce(cluster country_id)
}
esttab using "./Tables/Table3.csv", keep(L* log_sick) b(4) se(4) ar2 label replace mtitles


* TABLE 4 *
local infection r
local lag 7

gen mgl_retail = L`lag'.retail/100
label var mgl_retail "Retail and Recreation"
gen mgl_groc = L`lag'.groc/100
label var mgl_groc "Grocery and Pharmacy"
gen mgl_parks = L`lag'.parks/100
label var mgl_parks "Parks"
gen mgl_transit = L`lag'.transit/100
label var mgl_transit "Transit Stations"
gen mgl_work = L`lag'.work/100
label var mgl_work "Work Places"
gen mgl_reside = L`lag'.reside/100
label var mgl_reside "Residential"


*local mobility L`lag'.retail L`lag'.groc L`lag'.parks L`lag'.transit L`lag'.work L`lag'.reside

eststo clear

*qui: eststo: reghdfe `infection' mgl_*        , a(country_id  date_n) vce(cluster country_id)
qui: eststo: reghdfe `infection' mgl_* log_sick, a(country_id  date_n) vce(cluster country_id)
esttab using "./Tables/Table4a.csv", b(2) se(2) ar2 label replace 

local infection r
local lag 7
gen map_applwa = L`lag'.applwa/100
label var map_applwa "Walking"
gen map_appldr = L`lag'.appldr/100
label var map_appldr "Driving"
gen map_appltr = L`lag'.appltr/100
label var map_appltr "Transit"

*local mobility L`lag'.applwalk L`lag'.appltran L`lag'.appldr 


eststo clear

*qui: eststo: reghdfe `infection' map_*        , a(country_id  date_n) vce(cluster country_id)
qui: eststo: reghdfe `infection' map_* log_sick, a(country_id  date_n) vce(cluster country_id)
esttab using "./Tables/Table4b.csv", b(2) se(2) ar2 label replace 


*Table 5

* before and after minimum

gen mob = L7.work
egen min_m = min(mob), by(country_id)
egen max_m = max(mob), by(country_id)
gen mid_m = min_m+0.2*(max_m-min_m)
gen below = (mob<=mid_m) * 100
egen min_date_0 = min (date_n) if below, by(country_id)
egen min_date = mean(min_date_0), by(country_id)

*/

* WOUT SICK *


* END *


areg r retail_and_recreation_percent_ch grocery_and_pharmacy_percent_cha parks_percent_change_from_baseli transit_stations_percent_change_ workplaces_percent_change_from_b residential_percent_change_from_ , a(country)cluster(country)
gen log_sick = log(sick)

reghdfe r L7.appldriving log_sick, a(country_id date_n) vce(cluster country_id)
reghdfe r L7.work log_sick, a(country_id date_n) vce(cluster country_id)
xi: areg r L7.work i.country_id*date_n, a(country_id) cluster(country_id)

reghdfe r L7.workp L7.residential L7.parks L7.transit log_sick, a(country_id) vce(cluster country_id)
reghdfe r L7.workp L7.residential L7.parks L7.transit log_sick, a(country_id date_n) vce(cluster country_id)

reghdfe r L7.workp L7.residential L7.parks L7.transit log_sick, a(country_id date_n) vce(cluster country_id)
reghdfe r L7.appldr L7.applwalking L7.appltransit log_sick, a(country_id date_n) vce(cluster country_id)

reg r L7.work work log_sick if country=="Singapore"

gen work_X_GDP = work * GDPpercapitaconstant2010US
gen work_X_65 = work * Populationages65andabove
gen work_X_65 = workp * Populationages65andabove
gen work_X_density = workp * Populationdensitypeoplepers
gen work_X_tfr = workp * Fertilityratetotalbirthspe
